# Supplementary material for: The chloroplast genome sequences of Ipomoea alba and I. obscura (Convolvulaceae): genome comparison and phylogenetic analysis
Source: Sci Rep. 2024 Jun 18;14:14078. doi: 10.1038/s41598-024-64879-8 (PMC11189557; doi:10.1038/s41598-024-64879-8)
Supplement: Supplementary file 5 — Supplementary Table S2. [file 41598_2024_64879_MOESM5_ESM.xlsx]

## Sheet: rscu
			Ipomoea alba		Ipomoea obscura
AminoAcid	Symbol	Codon	No.	RSCU	No.	RSCU
*	Ter	UAG	10	0.6	10	0.6
*	Ter	UAA	30	1.8	29	1.74
*	Ter	UGA	10	0.6	11	0.66
A	Ala	GCU	508	1.8272	137	0.48
A	Ala	GCC	171	0.6152	520	1.8212
A	Ala	GCA	299	1.0756	172	0.6024
A	Ala	GCG	134	0.482	313	1.0964
C	Cys	UGC	66	0.5524	172	1.4514
C	Cys	UGU	173	1.4476	65	0.5486
D	Asp	GAU	645	1.6044	167	0.3972
D	Asp	GAC	159	0.3956	674	1.6028
E	Glu	GAA	835	1.4832	863	1.4956
E	Glu	GAG	291	0.5168	291	0.5044
F	Phe	UUC	377	0.6732	382	0.6666
F	Phe	UUU	743	1.3268	764	1.3334
G	Gly	GGG	267	0.8068	444	1.3068
G	Gly	GGA	483	1.4592	151	0.4444
G	Gly	GGC	149	0.45	495	1.4568
G	Gly	GGU	425	1.284	269	0.7916
H	His	CAU	342	1.51	118	0.4886
H	His	CAC	111	0.49	365	1.5114
I	Ile	AUC	332	0.594	338	0.5925
I	Ile	AUU	838	1.4991	513	0.8994
I	Ile	AUA	507	0.9069	860	1.5078
K	Lys	AAA	844	1.514	277	0.489
K	Lys	AAG	271	0.486	856	1.511
L	Leu	CUA	265	0.7842	269	0.7812
L	Leu	CUG	126	0.3726	123	0.357
L	Leu	CUC	131	0.3876	426	1.2372
L	Leu	UUA	640	1.8936	457	1.3272
L	Leu	UUG	419	1.2396	656	1.905
L	Leu	CUU	447	1.3224	135	0.3918
M	Met	AUG	439	1	454	1
N	Asn	AAU	725	1.5328	221	0.4464
N	Asn	AAC	221	0.4672	769	1.5536
P	Pro	CCC	177	0.8708	227	1.1048
P	Pro	CCU	303	1.4908	178	0.866
P	Pro	CCG	116	0.5708	301	1.4648
P	Pro	CCA	217	1.0676	116	0.5644
Q	Gln	CAA	592	1.5478	180	0.4604
Q	Gln	CAG	173	0.4522	602	1.5396
R	Arg	CGC	96	0.477	352	1.7142
R	Arg	CGA	282	1.4004	96	0.4674
R	Arg	CGG	97	0.4818	288	1.4028
R	Arg	CGU	264	1.311	263	1.281
R	Arg	AGA	341	1.6938	102	0.4968
R	Arg	AGG	128	0.636	131	0.6378
S	Ser	AGC	117	0.462	424	1.602
S	Ser	UCU	407	1.6068	297	1.122
S	Ser	AGU	316	1.2474	253	0.9558
S	Ser	UCC	236	0.9318	158	0.597
S	Ser	UCG	152	0.6	114	0.4308
S	Ser	UCA	292	1.1526	342	1.2924
T	Thr	ACA	304	1.1636	104	0.3876
T	Thr	ACG	102	0.3904	314	1.1704
T	Thr	ACU	446	1.7072	198	0.738
T	Thr	ACC	193	0.7388	457	1.7036
V	Val	GUC	126	0.4712	152	0.5624
V	Val	GUU	397	1.484	130	0.4812
V	Val	GUG	159	0.5944	388	1.4356
V	Val	GUA	388	1.4504	411	1.5208
W	Trp	UGG	329	1	346	1
Y	Tyr	UAU	569	1.6258	577	1.63
Y	Tyr	UAC	131	0.3742	131	0.37
