# Supplementary material for: The chloroplast genome sequences of Ipomoea alba and I. obscura (Convolvulaceae): genome comparison and phylogenetic analysis
Source: Sci Rep. 2024 Jun 18;14:14078. doi: 10.1038/s41598-024-64879-8 (PMC11189557; doi:10.1038/s41598-024-64879-8)
Supplement: Supplementary file 6 — Supplementary Table S3. [file 41598_2024_64879_MOESM6_ESM.xlsx]

## Sheet: PR2_plot_function
	Ipomoea alba		Ipomoea obscura
id	G3/(G3+C3)	A3/(A3+T3)	G3/(G3+C3)	A3/(A3+T3)	Function1	Function2
accD	0.57	0.34	0.56	0.31	Other genes	Acetyl-CoA carboxylase
atpA	0.52	0.46	0.52	0.47	Photosynthesis	Subunits of ATP synthase
atpB	0.55	0.48	0.54	0.49	Photosynthesis	Subunits of ATP synthase
atpE	0.53	0.49	0.51	0.49	Photosynthesis	Subunits of ATP synthase
atpF	0.58	0.52	0.58	0.53	Photosynthesis	Subunits of ATP synthase
atpI	0.46	0.41	0.46	0.41	Photosynthesis	Subunits of ATP synthase
ccsA	0.54	0.49	0.53	0.49	Other genes	c-type cytochrome synthesis gene
cemA	0.42	0.42	0.42	0.42	Other genes	Envelope membrane protein
matK	0.51	0.4	0.51	0.39	Other genes	Maturase
ndhA	0.5	0.48	0.49	0.48	Photosynthesis	Subunits of NADH dehydrogenase
ndhB	0.4	0.46	0.4	0.46	Photosynthesis	Subunits of NADH dehydrogenase
ndhC	0.62	0.37	0.65	0.37	Photosynthesis	Subunits of NADH dehydrogenase
ndhE	0.57	0.34	0.56	0.33	Photosynthesis	Subunits of NADH dehydrogenase
ndhF	0.56	0.38	0.56	0.38	Photosynthesis	Subunits of NADH dehydrogenase
ndhG	0.53	0.42	0.59	0.42	Photosynthesis	Subunits of NADH dehydrogenase
ndhH	0.59	0.47	0.59	0.48	Photosynthesis	Subunits of NADH dehydrogenase
ndhI	0.5	0.41	0.54	0.41	Photosynthesis	Subunits of NADH dehydrogenase
ndhJ	0.59	0.4	0.59	0.39	Photosynthesis	Subunits of NADH dehydrogenase
ndhK	0.47	0.49	0.48	0.49	Photosynthesis	Subunits of NADH dehydrogenase
pafI	0.62	0.46	0.62	0.46	Other genes	Other
pafII	0.53	0.43	0.54	0.43	Other genes	Other
petA	0.55	0.43	0.55	0.42	Photosynthesis	Subunits of cytochrome b/f complex
petB	0.62	0.37	0.63	0.37	Photosynthesis	Subunits of cytochrome b/f complex
petD	0.62	0.47	0.62	0.47	Photosynthesis	Subunits of cytochrome b/f complex
psaA	0.51	0.42	0.51	0.42	Photosynthesis	Subunits of photosystem I
psaB	0.54	0.41	0.55	0.39	Photosynthesis	Subunits of photosystem I
psbA	0.34	0.33	0.33	0.34	Photosynthesis	Subunits of photosystem II
psbB	0.53	0.41	0.53	0.41	Photosynthesis	Subunits of photosystem II
psbD	0.45	0.36	0.44	0.36	Photosynthesis	Subunits of photosystem II
rbcL	0.51	0.42	0.51	0.42	Photosynthesis	Large subunit of rubisco
rpl14	0.39	0.51	0.39	0.51	Self-replication	Proteins of large ribosomal subunit
rpl16	0.58	0.6	0.62	0.59	Self-replication	Proteins of large ribosomal subunit
rpl2	0.5	0.52	0.53	0.52	Self-replication	Proteins of large ribosomal subunit
rpl20	0.64	0.5	0.64	0.5	Self-replication	Proteins of large ribosomal subunit
rpl22	0.55	0.52	0.51	0.52	Self-replication	Proteins of large ribosomal subunit
rpoA	0.52	0.5	0.51	0.5	Self-replication	Subunits of RNA polymerase
rpoB	0.64	0.5	0.65	0.5	Self-replication	Subunits of RNA polymerase
rpoC1	0.56	0.48	0.56	0.48	Self-replication	Subunits of RNA polymerase
rpoC2	0.53	0.49	0.53	0.49	Self-replication	Subunits of RNA polymerase
rps11	0.57	0.48	0.59	0.48	Self-replication	Proteins of small ribosomal subunit
rps12	0.42	0.55	0.42	0.55	Self-replication	Proteins of small ribosomal subunit
rps14	0.69	0.61	0.69	0.61	Self-replication	Proteins of small ribosomal subunit
rps18	0.66	0.56	0.62	0.56	Self-replication	Proteins of small ribosomal subunit
rps2	0.58	0.45	0.6	0.44	Self-replication	Proteins of small ribosomal subunit
rps3	0.46	0.59	0.45	0.6	Self-replication	Proteins of small ribosomal subunit
rps4	0.53	0.49	0.53	0.48	Self-replication	Proteins of small ribosomal subunit
rps7	0.51	0.58	0.51	0.58	Self-replication	Proteins of small ribosomal subunit
rps8	0.54	0.52	0.53	0.52	Self-replication	Proteins of small ribosomal subunit
ycf1	0.55	0.51	0.55	0.51	Genes of unknown function	Conserved hypothetical chloroplast ORF
ycf2	0.55	0.43	0.55	0.43	Genes of unknown function	Conserved hypothetical chloroplast ORF
